# Supplementary material for: Entamoeba histolytica: EhADH, an Alix Protein, Participates in Several Virulence Events through Its Different Domains
Source: Int J Mol Sci. 2024 Jul 11;25(14):7609. doi: 10.3390/ijms25147609 (PMC11277477; doi:10.3390/ijms25147609)
Supplement: Supplementary file 1 [file ijms-25-07609-s001.zip]

Archive with 1 entries (1 files):
- ijms-3066127-supplementary material.pdf
